# Supplementary material for: Electrospun Silicon Dioxide/poly(vinylidene fluoride) Nanofibrous Membrane Comprising a Skin Multicore–Shell Nanostructure as a New High-Heat-Resistant Separator for Lithium-Ion Polymer Batteries
Source: Polymers (Basel). 2024 Jun 26;16(13):1810. doi: 10.3390/polym16131810 (PMC11244255; doi:10.3390/polym16131810)
Supplement: Supplementary file 1 [file polymers-16-01810-s001.zip]

Archive with 1 entries (1 files):
- polymers-3007484-supplementary.pdf
